# Supplementary material for: Behavioral Intention to Use a Smartphone Usage Management Application Between a Non-Problematic Smartphone Use Group and a Problematic Use Group
Source: Front Psychiatry. 2021 Jun 17;12:571795. doi: 10.3389/fpsyt.2021.571795 (PMC8247468; doi:10.3389/fpsyt.2021.571795)
Supplement: Supplementary file 1 [file Table_1.XLSX]

## Sheet: Factor Analysis
Rotated Component Matrix									KMO and Bartlett's Test
	Component						Cronbach's Alpha		Measure of Standard Formation of Kaiser-Meyer-Olkin Adequacy		0.923039
	1	2	3	4	5	6			Bartlett's Test of Sphericity Test	Approximate chi-square	9235.05
perceived_security_3	0.849461	0.179688	0.10398	0.00748296	0.183969	0.0807607	0.923			Degrees of freedom	406
perceived_security_5	0.846235	0.128389	0.165118	0.0857893	0.186332	0.0830387				Significance probability	0
perceived_security_4	0.829995	0.099173	0.146193	-0.00333722	0.195716	0.0879925
perceived_security_2	0.786319	0.110733	0.20518	0.144699	0.192403	0.0652246
perceived_security_1	0.769141	0.0975716	0.193547	0.130352	0.217099	0.135543
self_regulation_3	0.140868	0.761024	0.118096	0.0272203	0.0124733	-0.0956187	0.836
self_regulation_4	0.0659606	0.753932	0.0709674	0.0939336	0.0891766	-0.00174585
self_regulation_6	0.118597	0.737641	-0.0584567	0.0370163	0.00621587	0.151251
self_regulation_7	0.109489	0.736383	-0.0398845	0.0595904	0.064443	0.0424179
self_regulation_2	0.0476186	0.723985	0.0446777	0.0586427	-0.0388518	0.0471929
self_regulation_1	-0.00260455	0.58469	0.0443463	0.206177	-0.0309997	0.171632
self_regulation_9	0.071547	0.580708	0.0953925	0.000887308	0.121746	0.042196
performance_expectancy_3	0.218152	0.0575657	0.762593	0.215638	0.141783	0.112529	0.902
performance_expectancy_4	0.157975	0.083636	0.747105	0.200231	0.20666	0.215119
performance_expectancy_1	0.181428	0.0731237	0.727582	0.328578	0.171448	0.189849
performance_expectancy_2	0.167074	0.0717453	0.718488	0.262974	0.233227	0.267092
performance_expectancy_5	0.295719	0.0397139	0.678659	0.215999	0.283192	0.198398
facilitation_conditions_5	0.158858	0.095994	0.192902	0.787971	0.127755	0.185111	0.85
facilitation_conditions_3	-0.00800977	0.0982549	0.189501	0.758157	-0.00390769	0.181201
facilitation_conditions_4	0.196035	0.0939115	0.111471	0.750372	0.0938353	0.0755536
facilitation_conditions_1	-0.0452946	0.0842457	0.241492	0.745039	0.0686929	0.00724913
facilitation_conditions_2	0.0315477	0.106192	0.210194	0.638772	0.162651	0.301391
behavioral_intention_2	0.264562	0.0417205	0.23661	0.137819	0.8429	0.117867	0.887
behavioral_intention_1	0.280774	0.0597028	0.215168	0.128174	0.82114	0.167364
behavioral_intention_3	0.232584	0.032822	0.265674	0.195171	0.799997	0.141331
behavioral_intention_4	0.393323	0.115958	0.154638	-0.0114167	0.597976	0.0324878
effort_expectancy_3	0.111862	0.127543	0.26469	0.209811	0.142049	0.804201	0.86
effort_expectancy_2	0.121478	0.13735	0.223906	0.212589	0.170816	0.785628
effort_expectancy_5	0.210916	0.0795835	0.329228	0.276875	0.100169	0.703094

## Sheet: Statistics of Variables
Potential variables	Measurement variables	Mean	SD	Skewness	Kurtosis
FC	facilitation_conditions_1	3.7	0.769	-0.665	0.871
	facilitation_conditions_2	3.79	0.808	-0.342	0.164
	facilitation_conditions_3	3.62	0.803	-0.132	-0.091
	facilitation_conditions_4	3.47	0.876	-0.188	-0.072
	facilitation_conditions_5	3.67	0.822	-0.544	0.879
EE	effort_expectancy_2	3.55	0.822	-0.099	0.017
	effort_expectancy_3	3.53	0.789	-0.185	0.216
	effort_expectancy_5	3.51	0.814	-0.237	0.272
PE	performance_expectancy_1	3.44	0.814	-0.683	0.589
	performance_expectancy_2	3.41	0.867	-0.322	0.092
	performance_expectancy_3	3.38	0.912	-0.361	0.049
	performance_expectancy_4	3.37	0.898	-0.297	-0.037
	performance_expectancy_5	3.28	0.952	-0.288	-0.045
SR	self_regulation_1	2.83	0.722	-0.396	0.171
	self_regulation_2	2.59	0.762	-0.183	-0.292
	self_regulation_3	2.51	0.806	-0.199	-0.464
	self_regulation_4	2.61	0.734	-0.058	-0.286
	self_regulation_6	2.53	0.721	-0.035	-0.258
	self_regulation_7	2.47	0.779	-0.136	-0.421
	self_regulation_9	2.5	0.774	-0.099	-0.383
PS	perceived_security_1	2.94	0.964	-0.119	-0.215
	perceived_security_2	2.95	1.003	0.036	-0.188
	perceived_security_3	2.79	1.03	0.19	-0.383
	perceived_security_4	2.78	0.99	0.09	-0.326
	perceived_security_5	2.91	0.954	-0.099	-0.086
BIU	behavioral_intention_1	3.03	1.022	-0.228	-0.327
	behavioral_intention_2	2.97	1.012	-0.184	-0.29
	behavioral_intention_3	3.21	1.057	-0.364	-0.33
	behavioral_intention_4	2.14	1.159	0.69	-0.577

## Sheet: Survey1
Smartphone Addiction Proneness Scale: S-Scale for Adults (ENG)
➊ Strongly disagree ➋ Disagree ➌ Agree ➍ Strongly agree
1	My school (work) grades dropped due to excessive smartphone use	①	②	③	④
2	When I cannot use a smartphone, I feel like I have lost the entire world	①	②	③	④
3	Even when I think I should stop, I continue to use my smartphone too much	①	②	③	④
4	I am not anxious even when I am without a smartphone	①	②	③	④
5	People frequently comment on my excessive smartphone use	①	②	③	④
6	Using a smartphone is more enjoyable than spending time with family or friends	①	②	③	④
7	I try cutting my smartphone usage time, but I fail	①	②	③	④
8	It would be painful if I am not allowed to use a smartphone.	①	②	③	④
9	Family or friends complain that I use my smartphone too much	①	②	③	④
10	I can control my smartphone usage time	①	②	③	④
11	I panic when I cannot use my smartphone	①	②	③	④
12	I have a hard time doing what I have planned due to using smartphone.	①	②	③	④
13	Spending a lot of time on my smartphone has become a habit	①	②	③	④
14	I get restless and nervous when I am without a smartphone	①	②	③	④
15	My smartphone does not distract me from my work (studies)	①	②	③	④
S-Scale 성인용 (KOR)
➊ 전혀 아니다 ➋ 아니다 ➌ 그렇다 ➍ 매우 그렇다
1	스마트폰의 지나친 사용으로 학교성적이나 업무능률이 떨어진다.	①	②	③	④
2	스마트폰을 사용하지 못하면 온 세상을 잃을 것 같은 생각이 든다.	①	②	③	④
3	스마트폰을 사용할 때 그만해야지 라고 생각은 하면서도 계속한다.	①	②	③	④
4	스마트폰이 없어도 불안하지 않다.	①	②	③	④
5	수시로 스마트폰을 사용하다가 지적을 받은 적이 있다.	①	②	③	④
6	가족이나 친구들과 함께 있는 것보다 스마트폰을 사용하고 있는 것이 더 즐겁다.	①	②	③	④
7	스마트폰 사용시간을 줄이려고 해보았지만 실패한다.	①	②	③	④
8	스마트폰을 사용할 수 없게 된다면 견디기 힘들 것이다.	①	②	③	④
9	스마트폰을 너무 자주 또는 오래한다고 가족이나 친구들로부터 불평을 들은 적이 있다.	①	②	③	④
10	스마트폰 사용에 많은 시간을 보내지 않는다.	①	②	③	④
11	스마트폰이 옆에 없으면, 하루 종일 일(또는 공부)이 손에 안잡힌다.	①	②	③	④
12	스마트폰을 사용하느라 지금 하고 있는 일(공부)에 집중이 안 된 적이 있다.	①	②	③	④
13	스마트폰 사용에 많은 시간을 보내는 것이 습관화되었다.	①	②	③	④
14	스마트폰이 없으면 안절부절 못하고 초조해진다.	①	②	③	④
15	스마트폰 사용이 지금 하고 있는 일(공부)에 방해가 되지 않는다.	①	②	③	④

## Sheet: Survey2
Effort Expectancy (ENG)
➊ Strongly disagree ➋ Disagree ➌ Neither agree nor disagree ➍ Agree ➎ Strongly agree
1	I hope this system is easy to understand	①	②	③	④	⑤
2	I think I will conveniently use this system	①	②	③	④	⑤
3	I think it will be easy to use this system	①	②	③	④	⑤
4	I think it would be good for the system to provide easy management features in terms of installment, settings, and user interface	①	②	③	④	⑤
5	Overall, I think this system will be convenient to use	①	②	③	④	⑤
용이성 (KOR)
➊ 전혀 아니다 ➋ 그렇지 않다 ➌ 보통 ➍ 그렇다 ➎ 매우 그렇다
1	나는 이 시스템이 이해하기 쉽고 간단했으면 좋겠다.	①	②	③	④	⑤
2	나는 이 시스템을 능숙하게 사용할 수 있을 것 같다.	①	②	③	④	⑤
3	나는 이 시스템이 사용하기 쉬울 것 이라고 생각한다.	①	②	③	④	⑤
4	시스템을 사용하기 위한 학습(설치, 설정, 조작)이 쉽다면 좋을 것이다.	①	②	③	④	⑤
5	전반적으로, 이 시스템은 사용하기 편리할 것이다.	①	②	③	④	⑤

## Sheet: Survey3
Performance Expectancy (ENG)
➊ Strongly disagree ➋ Disagree ➌ Neither agree nor disagree ➍ Agree ➎ Strongly agree
1	This system will help manage smartphone usage control	①	②	③	④	⑤
2	Using this system will be effective in controlling smartphone usage time	①	②	③	④	⑤
3	Using this system will help decrease useless smartphone usage time	①	②	③	④	⑤
4	Using this system will make it easier to control smartphone usage time	①	②	③	④	⑤
5	Overall, I think this system is very useful	①	②	③	④	⑤
유용성 (KOR)
➊ 전혀 아니다 ➋ 그렇지 않다 ➌ 보통 ➍ 그렇다 ➎ 매우 그렇다
1	본 시스템은 스마트폰 사용량 조절에 도움이 될 것이다.	①	②	③	④	⑤
2	본 시스템을 사용하면, 스마트폰 사용량 조절에 효과적일 것이다.	①	②	③	④	⑤
3	본 시스템을 사용하면, 불필요한 스마트폰 사용을 줄일 수 있을 것이다.	①	②	③	④	⑤
4	본 시스템을 사용함으로서 스마트폰 사용량 조절 관리가 쉬워질 것이다.	①	②	③	④	⑤
5	전반적으로, 나는 이 시스템이 매우 유용할 것 이라고 생각한다.	①	②	③	④	⑤

## Sheet: Survey4
Perceived Security (ENG)
➊ Strongly disagree ➋ Disagree ➌ Neither agree nor disagree ➍ Agree ➎ Strongly agree
1	I thinks sending my smartphone usage information via this system’s network is safe	①	②	③	④	⑤
2	I think that this system has sufficient security to send my personal information	①	②	③	④	⑤
3	I feel safe providing my personal information to this system	①	②	③	④	⑤
4	This system will not violate my privacy	①	②	③	④	⑤
5	Overall, I think that this system is safe in terms of data security	①	②	③	④	⑤
보안요인 (KOR)
➊ 전혀 아니다 ➋ 그렇지 않다 ➌ 보통 ➍ 그렇다 ➎ 매우 그렇다
1	나는 스마트폰 사용량 정보를 이 시스템을 통해서 전송하는 것이 안전하다고 생각한다.	①	②	③	④	⑤
2	나는 이 시스템이 개인 정보를 전송하기에 충분한 보안이 갖춰졌다고 생각한다.	①	②	③	④	⑤
3	나는 이 시스템을 통해 개인 정보를 제공하는 것에 대해 안심이 된다.	①	②	③	④	⑤
4	이 시스템은 나의 프라이버시를 침해하지 않을 것이다.	①	②	③	④	⑤
5	전반적으로, 나는 이 시스템이 안전하다고 생각한다.	①	②	③	④	⑤

## Sheet: Survey5
Self-regulation (ENG)
➊ Strongly disagree ➋ Disagree ➌ Neither agree nor disagree ➍ Agree ➎ Strongly agree
1	When needed I can concentrate on one thing	①	②	③	④
2	I have no problems coming back to my senses when I loose concentration	①	②	③	④
3	Even when startled I can easily calm my emotions and concentrate on matters at hand	①	②	③	④
4	I can control my emotions when solving matters	①	②	③	④
5	I have trouble controlling thoughts that bother me with my task	①	②	③	④
6	I can control myself so that I am not bothered by subsidiary thoughts	①	②	③	④
7	I have no trouble getting my concentration back after being bothered	①	②	③	④
8	I often feel or think things that bother me with my task	①	②	③	④
9	I usually try to achieve my goals, and I usually do not do things that does not have to do with my plans	①	②	③	④
자기조절력 (KOR)
➊ 전혀 아니다 ➋ 약간 그렇다 ➌ 그런 편이다 ➍ 매우 그렇다
1	필요하다면, 나는 한가지 일에 오랫동안 집중할 수 있다.	①	②	③	④
2	나는 어떤 일로 산만해질 때, 본론으로 돌아오는데 문제가 없다.	①	②	③	④
3	어떤 일로 기분이 상기되어도 나는 감정을 진정시켜 계속 일을 진행할 수 있다.	①	②	③	④
4	만약 어떤 일을 해결해야 할 때, 나는 내 감정을 조절할 수 있다.	①	②	③	④
5	내가 할 일에 대해 방해되는 생각을 억제하기 어렵다.	①	②	③	④
6	나는 쓸데없는 생각이 일에 방해가 되지 않도록 조절할 수 있다.	①	②	③	④
7	나는 일에 방해를 받은 후 다시 일에 집중하는데 어려움이 없다.	①	②	③	④
8	나는 업무의 능률과 집중력에 방해되는 생각과 기분을 느낄 때가 많다.	①	②	③	④
9	나는 내 목표에 도달하려고 노력하고, 계획에 어긋나는 일은 하지 않는다.	①	②	③	④

## Sheet: Survey6
Behavioral Intention to Use (ENG)
➊ Strongly disagree ➋ Disagree ➌ Neither agree nor disagree ➍ Agree ➎ Strongly agree
1	I have intentions to use this system	①	②	③	④	⑤
2	I am planning to use this system in the future	①	②	③	④	⑤
3	If given actual opportunity to use this system, I will do so	①	②	③	④	⑤
4	I will use this system even if I am charged	①	②	③	④	⑤
사용의도 (KOR)
➊ 전혀 아니다 ➋ 그렇지 않다 ➌ 보통 ➍ 그렇다 ➎ 매우 그렇다
1	나는 이 시스템을 사용할 의향이 있다.	①	②	③	④	⑤
2	나는 향후 이 시스템을 사용할 계획이다.	①	②	③	④	⑤
3	나는 이 시스템을 이용할 기회가 생겼을 때, 실제로 사용할 의향이 있다.	①	②	③	④	⑤
4	본 시스템이 유료화 된다면 이용할 의향이 있다.	①	②	③	④	⑤

## Sheet: Survey7
Facilitation Conditions (ENG)
➊ Strongly disagree ➋ Disagree ➌ Neither agree nor disagree ➍ Agree ➎ Strongly agree
1	I think a guideline and support will be needed to use this system	①	②	③	④	⑤
2	It will be good if this system includes a good service similar to many systems that I’m currently using	①	②	③	④	⑤
3	I think technical support or additional information will be needed when error occurs	①	②	③	④	⑤
4	I think I will need person in charge support when in need of help	①	②	③	④	⑤
5	Overall, I think system usage support would be good for the system	①	②	③	④	⑤
촉진요인 (KOR)
➊ 전혀 아니다 ➋ 그렇지 않다 ➌ 보통 ➍ 그렇다 ➎ 매우 그렇다
1	시스템 사용을 위한 지원과 사용 가이드 라인이 필요할 것 같다.	①	②	③	④	⑤
2	내가 사용해본 유사 시스템보다 서비스가 잘 구성되어 있으면 좋을 것이다.	①	②	③	④	⑤
3	시스템 사용 중 문제 해결을 위한 정보나 기술 지원이 필요할 것 같다.	①	②	③	④	⑤
4	시스템 사용에 도움을 주는 담당자가 필요할 것 같다.	①	②	③	④	⑤
5	전반적으로, 시스템 사용 지원이 있다면 좋을 것이다.	①	②	③	④	⑤
